# Supplementary material for: The Quality Prediction of Olive and Sunflower Oils Using NIR Spectroscopy and Chemometrics: A Sustainable Approach
Source: Foods. 2025 Jun 20;14(13):2152. doi: 10.3390/foods14132152 (PMC12248787; doi:10.3390/foods14132152)
Supplement: Supplementary file 1 [file foods-14-02152-s001.zip]

Archive with 1 entries (1 files):
- foods-3675693-supplementary.pdf
